# Supplementary material for: Characterization of the Flavor Precursors and Flavor Fingerprints in Grazing Lambs by Foodomics
Source: Foods. 2022 Jan 12;11(2):191. doi: 10.3390/foods11020191 (PMC8774584; doi:10.3390/foods11020191)
Supplement: Supplementary file 1 [file foods-11-00191-s001.zip]

Archive with 1 entries (1 files):
- foods-1531911-supplementary.xlsx
