# Supplementary material for: Characterization of the Flavor Precursors and Flavor Fingerprints in Grazing Lambs by Foodomics
Source: Foods. 2022 Jan 12;11(2):191. doi: 10.3390/foods11020191 (PMC8774584; doi:10.3390/foods11020191)
Supplement: Supplementary file 1 [file foods-11-00191-s001.zip › foods-1531911-supplementary.xlsx]

## Sheet: Table S1
Table S1. The basic diet composition and nutritional level of the concentrate-fed group (dry matter basis).
Items	Diet
Ingredient (%)
corn straw	10
caragana microphylla	5
alfalfa	20
corn	41.7
soybean meal	7.5
rapeseed meal	3.5
cottonseed meal	5.5
wheat bran	2.5
limestone	0.5
soybean oil	2.5
NaCl	0.3
premix 1	1
Nutrient levels (%)2
net energy, MJ/kg	11.29
crude protein	15.7
ether extract	2.48
crude fiber	14.07
neutral-detergent fiber	26.77
calcium	0.74
total phosphorus	0.37
1The premix provided the following per kilogram of the diet：VA 1800 IU，VD3 260 IU，VE 23 mg，Zn 29 mg，Mn 25 mg，Fe 50 mg，Cu 11 mg，Co 0.2 mg，I 1 mg
2The nutritional level of the diet is calculated

## Sheet: Table S2
Table S2. Performance description and sensitivity of metal oxide sensors of the PEN3 e-nose.
Sensor name	Performance description	Reference
W1C	Sensitive to aromatic compounds and benzene	Toluene, 10 mg/kg
W5S	Broad range sensitivity, very sensitive to nitrogen oxides	Nitrogen dioxide, 1 mg/kg
W3C	Ammonia, sensitive to aromatic compounds	Benzene, 10 mg/kg
W6S	Mainly sensitive to hydrogen	Hydrogen, 100 mg/kg
W5C	Sensitive to short-chain alkane aromatic component	Propane, 1 mg/kg
W1S	Sensitive to methane in the environment, broad range	Methane, 100 mg/kg
W1W	Sensitive to many sulfur organic compounds, pyrazine, and terpenes	Hydrogen sulfide, 1 mg/kg
W2S	Sensitive to alcohols, aldehydes and ketones, broad range	Carbon monoxide, 100 mg/kg
W2W	Aromatic compounds, sensitive to sulfur organic compounds	Hydrogen sulfide, 1 mg/kg
W3S	Sensitive to long-chain alkanes	Methane, 100 mg/kg

## Sheet: Table S3
Table S3. Hydrophilic metabolites identified in concentrate- and pasture-fed groups using targeted metabolomics.
Compound	Formula	KEGG	HMDB	1-1	1-2	1-3	1-4	1-5	1-6	1-7	1-8	6-1	6-2	6-3	6-4	6-5	6-6	6-7	6-8	QC1	QC2	QC3	QC4
4-Hydroxyproline	C5H9NO3	C01157	HMDB0000725	337473	202830	158292	215805	192452	209592	153145	144848	47260	64123	26349	23407	74218	45738	49344	65447	124355	116867	104075	100444
L-Acetylcarnitine	C9H17NO4	C02571	HMDB0000201	169548556	291517604	117875889	177968811	190365812	249383248	144035105	156102848	346286360	397151959	326852317	316606609	289997710	379161967	418009759	379280858	213376451	201354906	170648215	171214975
L-Alanine	C3H7NO2	C00041	HMDB0000161	2195402	1766509	2003414	1892478	2009807	1819532	2127380	1551496	1346992	1542179	1353470	1331477	1338789	1338759	1472317	1448938	1674936	1607979	1664467	1494488
L-Proline	C4H9NO3	C00188	HMDB0000167	1270906	1179432	950777	862589	1191604	1025434	1217339	951470	670839	741560	430490	461272	991079	579171	603675	740636	1871949	1655197	1662181	1547051
Guanidoacetic acid	C3H7N3O2	C00581	HMDB0000128	265131	91608	69011	170534	216777	249723	88719	165685	15206	27422	16803	17526	19399	56100	35832	16806	60225	65790	62555	58390
Dimethyglycine	C4H11NO2		HMDB0004437	350505	175300	204291	150484	386107	309266	332703	411275	100257	54419	163239	74901	99729	111734	70791	125509	1368427	1000589	820167	928173
Choline	C5H13NO	C00114	HMDB0000097	1639136	1218154	1271670	1113207	2252732	1834277	1839823	2272109	739821	597208	1112431	432593	882571	943443	776367	976094	8006934	5779918	4774921	4836137
Trigonelline	C7H7NO2	C01004	HMDB0000875	95051	49610	28968	88723	89281	145018	94898	94257	8155	24104	20025	23258	45245	36323	9194	22819	58576	52706	60852	46565
Deoxycytidine-dC	C5H11O8P	C00199	HMDB0000618	20044	19450	17873	12347	19592	9768	17667	18551	30398	25042	37848	35662	22332	20051	29820	29652	17546	18873	10799	15485
Cytidine monophosphate N-acetylneuraminic acid	C20H31N4O16P	C00128	HMDB0001176	827690	781811	612094	649041	646527	772010	283162	255108	230789	149185	137138	204326	284532	184600	308171	300338	652857	1038857	930107	901075
Phthalic acid	C8H6O4	C01606	HMDB0002107	101417	69848	47460	52534	51072	110523	51624	55356	114417	106518	118435	109535	120487	108281	105534	97024	76053	95737	56521	55524
L-Arginine	C6H14N4O2	C00062	HMDB0000517	263277	502537	206829	264160	540430	387974	372692	500703	128190	204809	144402	162354	189258	177157	145520	191915	236640	180052	147648	138376
N-formylglycine	C21H30N7O17P3	C00005	HMDB0000221	2959162	2138487	2263268	2173160	3989996	3241248	3315891	4202921	1402160	1135201	2031035	1733128	1693857	1791098	1537079	1846383	13770023	10843709	8899499	8657413
L-Glutamic acid	C6H9N3O2	C00135	HMDB0000177	2851436	6477198	2576349	3762335	3402712	3613980	2341004	5026108	11906641	10660819	7262309	9172912	10838414	7524448	4312957	5471633	16922994	15817041	12864346	13392324
Myoinositol	C6H12O6	C00137	HMDB0000211	153709	283081	157399	154141	333175	239332	182431	172512	397803	317574	437397	534366	322363	299752	280009	397475	218933	211395	195897	160913
Guanine	C5H5N5O	C00242	HMDB0000132	22895	43602	33926	37306	43967	28639	31338	45028	23164	26124	30015	19044	23624	21247	20213	18665	29057	26143	16556	19814
Carcinine	C8H14N4O			33041	29948	33873	40518	N/F	30895	39414	37121	8917	21898	20338	6198	18873	29002	32624	18933	13718	19506	13946	17915
Oxoglutaric acid	C5H6O5	C00026	HMDB0000208	553478	992865	725636	429676	516475	578630	694247	809404	1863205	1681564	1336242	2586127	2978273	1384347	804327	948548	760103	1321058	1394693	1498872
Glycerophosphocholine	C8H20NO6P	C00670	HMDB0000086	2858127	6682085	11433575	14487064	2880858	5834516	2369024	2839983	11820640	16484697	7453658	30731441	18780620	15518287	25634977	12915403	74952356	62048453	51885794	47598316
Fructose 1,6-bisphosphate	C6H14O12P2	C00354	HMDB0001058	1872357	1621079	1374442	2340623	2097414	783624	1164733	1169194	4465114	2367852	1872822	4820349	3262676	5879120	6193142	1786320	882345	1374685	1484905	1570178
O-Phosphoethanolamine	C2H8NO4P	C00346	HMDB0000224	636098	666234	530955	469263	610612	692930	728443	697174	494150	450589	501686	623014	464588	395927	436064	560331	1725506	1629031	1535219	1285031
L-asparagine	C4H7NO4	C00049	HMDB0000191	43103	31488	18430	22070	47036	35295	30968	38052	16668	24303	23137	19242	27235	19784	15042	19424	48217	39492	38041	32978
Glycine	C2H5NO2	C00037	HMDB0000123	24574	13999	10344	14353	18009	11880	15740	13475	10363	8405	11886	9996	9523	9410	10853	11425	20425	14981	19071	18274
L-Threonine	C9H11NO3	C00082	HMDB0000158	8004	6310	5609	7010	7340	N/F	7097	5733	5557	5051	5629	6015	6208	5364	N/F	4833	14246	9099	12314	9765
Uridine	C9H12N2O6	C00299	HMDB0000296	10934	13352	14476	10924	13978	10449	13057	9785	10697	11422	8784	7576	10615	7702	8614	10950	142412	126629	101787	103324
D-Glyceraldehyde 3-phosphate	C7H15NO2	C05543	HMDB0006831	1420244	668002	1261209	1652603	2880047	722809	874516	2097367	2090069	3386072	2293687	2553726	2576124	5417905	3824820	1572815	1063848	1121066	1172722	1194231
Dihydroxyacetone phosphate	C7H14N2O4	C00666	HMDB0001370	1420244	668002	1261209	1652603	2880047	722809	874516	2097367	2090069	3386072	2293687	2553726	2576124	5417905	3824820	1572815	1063848	1121066	1172722	1194231
Uridine diphosphate-N-acetylglucosamine	C17H27N3O17P2	C00043	HMDB0000290	6767087	5182135	3813026	5369815	5225388	6037628	2463440	2816963	3599314	2426765	3103833	3369553	3266997	2810539	3120323	2642177	12189212	19862804	18218876	18177530
Acetylcholine	C10H15N5O10P2	C00008	HMDB0001341	390874	429540	393111	367860	390972	395793	289980	418910	317290	354810	376866	258313	220538	352592	345324	273437	303582	298699	261447	241249
L-Histidine	C6H13NO2	C00407	HMDB0000172	7362322	6165007	6601968	7197265	2732100	6294216	6802651	5876942	2566281	4172115	4397659	2103153	3554761	5549992	6411855	3869445	4609669	4488957	4018251	4173385
Deoxycarnitine	C5H11O8P	C00199	HMDB0000618	5507226	6078708	5897855	5619536	5357246	5888425	4282480	5875288	4545516	5352830	5607352	3774876	3017113	4998254	4805000	4207454	4618718	4301485	4017139	3655968
Pimelic acid/2-oxoadipate	C7H12O4	C02656	HMDB0000857	16369	14345	9522	14554	10682	9411	10559	6983	27374	15289	12978	22400	25501	19980	7156	20969	78334	114620	112413	110281
Cis-Aconitic acid/suberic acid	C6H6O6/C8H14O4	C00417	HMDB0000072	191898	449764	92186	177415	184974	209751	54535	132043	543658	293975	196465	438478	498535	360631	225395	294982	197140	210765	226258	218295
Isocitric acid/Citric acid	C6H8O7	C00311	HMDB0000094	14754923	29066375	6236672	11515468	11121485	14946957	4212744	9783880	35456450	19051809	9478291	30058013	34264429	26757861	17763953	20323593	7998539	13980236	14891056	15683161
Citric acid	C6H8O7	C00158	HMDB0000094	1886974	3904396	747843	1463432	1375804	1906407	478066	1164441	4658532	2500233	1160986	4002745	4543051	3499618	2321197	2632402	945310	1689701	1863422	2014049
Pyridoxalphosphate	C8H10NO6P			26604	32927	31102	33901	23901	26063	27571	28689	58057	32375	46263	49050	39783	28996	45127	23072	20979	34214	34770	31511
FAD	C27H33N9O15P2	C00016	HMDB0001248	12821	21022	13744	19291	11447	20472	8583	9742	23235	16514	17757	28201	30220	23431	29262	11330	57840	72328	68377	68135
S-Adenosylhomocysteine	C14H20N6O5S	C00021	HMDB0000939	87968	160998	68841	96542	38745	135340	52698	64984	35569	38213	15731	22231	58533	57975	58125	74898	496046	472449	366525	307256
Taurine	C2H7NO3S	C00245	HMDB0000251	1309738	4766855	1740043	1300365	2473655	4295068	2385370	1897106	1042594	1994640	246148	932243	1239360	893863	1094339	2051327	7440876	7355510	5858408	5565936
L-Tyrosine	C4H8N2O3	C00152	HMDB0000168	459755	560923	400779	479666	307560	438982	458534	444963	392930	353881	475073	349165	304351	381214	311787	307166	856122	793650	590365	674286
Putrescine	C4H12N2	C00134	HMDB0001414	62235	74052	52457	48070	52375	98876	104207	72364	50842	40456	26865	40245	39348	47442	36697	83490	164423	166660	159562	153289
Isocitric acid	C6H8O7	C00311	HMDB0000094	68347	142937	37419	51245	67032	84285	28653	50598	173216	87230	62976	137081	163778	110831	85837	98727	42639	57930	64155	59017
L-Isoleucine/L-Leucine/4-hydroxy-l-proline	C3H6O3	C00186	HMDB0000190	1639728	1408420	1741448	1618415	1428454	1167823	1773475	1655415	2031061	2007262	1754304	2067292	1695158	2119386	1607034	1471651	3269648	3287669	2709698	2782297
Pantothenic Acid	C9H17NO5	C00864	HMDB0000210	2645922	2489189	2196152	3193094	1346245	1394305	2047790	2561975	2389392	1406873	1641753	1849052	928444	1878188	889734	1048812	1780775	2065513	2406725	2513541
Serotonin	C10H12N2O	C00780	HMDB0000259	7450	8410	18199	11938	5112	27741	10057	23561	27870	35576	15762	36865	43227	20746	12908	16831	21773	19893	17826	17499
Uridine 5'-monophosphate-1	C9H13N2O9P	C00105	HMDB0000288	22674	40201	55684	38588	51713	38711	52594	38883	30109	31663	37186	25311	18652	40882	33172	34078	2819634	2290796	2071943	2141618
L-Phenylalanine	C3H7NO3	C00065	HMDB0000187	922045	882776	811314	816624	689992	726270	888902	921623	808352	737891	836853	784324	695704	728512	633293	647871	1617799	1477330	1248817	1276149
Glucose 1-phosphate/Galactose 1-P	C6H13O9P	C00103	HMDB0001586	1457850	980764	1977439	2109408	4292060	510279	2409503	2445063	3335050	4535775	3839883	4065680	3359932	3316190	1646357	2239512	1265424	1307736	1318835	1344753
Citrulline	C6H13N3O3	C00327	HMDB0000904	89847	155821	235628	160123	92666	302878	140437	268817	399204	420368	181657	535906	510213	245297	158426	182570	281041	242544	208696	236806
3-Hydroxymethylglutaric acid	C6H10O5	C03761	HMDB0000355	20656	48702	21306	34206	28439	26192	23920	12972	64653	32041	35720	54398	35157	42759	26793	36768	92641	78419	76672	73124
N-Alpha-acetyllysine	C21H29N7O14P2	C00004	HMDB0001487	384510	1054690	412732	411817	1072136	553890	619381	847004	298254	364132	326437	426123	377130	594144	367744	546735	557226	522241	468854	497740
Nicotinamide ribotide	C11H15N2O8P	C00455	HMDB0000229	14423	15276	19452	15472	12356	11307	17274	10242	15356	6258	6086	11007	7303	8901	17939	5485	127138	123107	85799	102888
Ciliatine	C2H8NO3P	C03557	HMDB0011747	19210	59125	23604	17293	29591	56092	30712	23090	14819	28791	6485	13727	15896	14880	16824	28074	760251	733472	602570	546338
Propionylcarnitine	C10H19NO4	C03017	HMDB0000824	3635685	4077673	3871259	3326423	3703730	3237335	3636145	2921466	3390632	2166416	3761819	4244602	1477506	2242173	1729855	2381610	4752642	4498748	3566606	3802831
D-Glucuronic acid	C10H14N5O6P	C00360	HMDB0000905	5428	6343	5359	7242	3244	6157	6329	5767	8401	5238	8057	6777	7269	8918	6159	6127	102570	115200	125550	122917
Guanosine	C10H13N5O5	C00387	HMDB0000133	87660	91295	101443	114394	153761	74750	119187	101489	85250	108965	107472	78330	77040	71274	64592	54255	2186163	1833635	1546608	1543705
3-Phosphoglycerate/2-Phospho-D-glyceric acid	C3H7O7P	C00597	HMDB0000807	366226	303223	210688	240081	234037	177347	254009	416681	1351976	685672	306483	658858	643993	3240758	1139634	305172	311957	460319	500863	548781
D-2-Hydroxyglutarate	C5H8O5	C02630	HMDB0000606	1759185	2695112	1893281	3358175	1402183	1996656	1252286	1875739	6009419	3499343	2753022	4036178	3299877	2520591	3451029	808912	1037552	1802417	2086317	2507737
Gluconic acid	C6H12O7	C00257	HMDB0000625	157015	159528	209202	173148	243301	100592	191992	106544	171185	108705	152626	128247	87390	133745	129052	76042	960859	959266	1120448	1175246
S-Adenosylmethionine	C15H23N6O5S	C00019	HMDB0001185	98053	99737	101560	120867	64760	127177	152798	121437	78115	111806	102293	82916	82208	74994	81759	95111	420144	363000	283657	289863
Aminoadipic acid	C6H11NO4	C00956	HMDB0000510	141581	256781	242119	126375	427861	141368	187179	186460	102863	154522	156949	131373	138637	139396	77574	178699	327263	312544	252415	266120
Isopentenyl pyrophosphate/Dimethylallylpyrophosphate	C5H12O7P2	C00129	HMDB0001347	797073	611424	542854	701632	387683	914038	523008	696201	455941	514233	582051	405080	503218	557139	494668	599340	1038578	837019	631288	606779
Succinic acid/Methylmalonic acid	C4H6O4	C00042	HMDB0000254	39038717	32515869	48659748	41795612	42254275	34725536	41765029	34574223	39098234	37447278	33864088	34321838	30486454	34864137	37895790	30581001	33441254	33718853	39899559	40974620
Ophthalmic acid	C11H19N3O6	NA	HMDB0005765	1882	4998	4697	4528	2923	N/F	5263	5298	3053	1789	1723	1752	4674	4145	3187	3118	17691	10898	6346	6258
Guanosine diphosphate	C10H15N5O11P2	C00035	HMDB0001201	15743	24516	25837	24629	30655	16457	15379	13237	69010	12572	20221	38472	19817	44086	42177	30486	54002	59230	48536	46012
L-Leucine	C5H11NO2S	C00073	HMDB0000696	29830	21875	29258	25152	16935	19738	32903	27689	25413	37254	30711	34087	30909	38343	24174	26738	46638	47477	44275	41886
L-Isoleucine	C10H12N2O3	C00328	HMDB0000684	4205	4772	3160	3423	3280	4717	4816	4963	4725	8963	4370	7384	7721	4703	3581	4050	10963	13509	8451	7366
Galactaric acid	C16H25N5O16P2	C00394	HMDB0003351	6282	7494	3374	7897	5840	6486	3074	1606	8602	6587	4596	7667	7472	10057	6654	6163	9396	14015	12656	14749
Adenosine diphosphate ribose	C23H38N7O17P3S	C00024	HMDB0001206	3483144	3108539	2434557	4154329	3279924	2970121	1185583	915722	3821016	3019882	10980376	2649247	7631865	4019676	5648427	1553004	2967178	3892788	3851251	3738424
L-Methionine/3-methyladenine	C5H9NO2	C00148	HMDB0000162	171361	164683	128591	142434	140682	156712	200751	146470	136012	163077	134936	140073	151183	136655	136666	110165	159757	150537	133532	134693
Benzoic acid	C7H6O2	C00180	HMDB0001870	201941	216220	195410	199430	184825	184449	184057	169294	302011	200729	520687	184723	368028	192576	196307	198903	161739	213870	215826	228035
Methacholine	C8H17NO2	C07471	HMDB0015654	17240626	13562661	13267536	12629882	12143966	17831121	14079491	12835206	13033541	21515448	10052399	19989488	21787136	14931333	15322760	24091780	19275974	18250765	14394663	14558311
Nicotinamide	C6H6N2O	C00153	HMDB0001406	1117665	942600	1058361	1274420	778752	821717	908632	611686	924083	1340948	1609472	728080	1476784	969957	1264636	1026324	1831544	2135472	2395957	2323192
L-Kynurenine	C6H13NO2	C00123	HMDB0000687	7783	14905	5902	7778	4849	7749	7508	8434	7848	6140	7535	5610	5087	6336	5105	5668	8092	8114	4927	5953
Guanosine monophosphate	C10H14N5O8P	C00144	HMDB0001397	N/F	N/F	9352	7688	13265	N/F	8448	N/F	N/F	N/F	6953	N/F	N/F	N/F	4356	N/F	240664	227253	237511	225700
Phosphocreatine1	C4H10N3O5P	C02305	HMDB0001511	18809357	21997472	6219195	8233060	7723949	18660409	6729690	17052661	23924509	12045804	9254148	22238631	25485192	20310105	13939757	19449615	14499164	15539108	13851371	14856328
3-Aminoisobutanoic acid	C4H9NO2	C05145	HMDB0003911	71238	46181	35186	100720	21463	66341	46389	39143	23599	35720	65595	27903	25575	54028	36776	18943	46667	48075	56096	50953
Fructose 6-phosphate	C6H13O9P	C00085	HMDB0000124	11282200	7249211	13809611	14399947	21729109	4513088	16026727	14421488	18939712	20713106	19462462	18716243	16897317	14905523	10625851	12177303	7801402	9023252	9646194	10210367
3-Methylhistamine	C6H11N3		HMDB0001861	514284	322998	486965	585826	104188	533405	495726	431624	402223	421890	490203	704024	692333	460150	638083	544566	321314	302012	293041	305127
Thiamine	C12H17N4OS	C00378	HMDB0000235	5700	5909	4163	5340	9346	3309	4292	6898	5480	N/F	12424	7964	3577	8189	5346	11062	58390	58068	46780	48113
Malic acid	C4H6O5	C00711	HMDB0000744	4713424	3329778	7469097	5347521	4608852	3089405	4330302	3300136	3679279	4031524	5073867	2946816	3873174	3345719	3212244	2947547	4456531	4772921	4356221	4879333
Galactitol/L-Iditol/Mannitol/Sorbitol	C6H10O8	C00879	HMDB0000639	39822	7808	13799	10800	14388	15804	15201	11520	14811	6809	10151	9254	6039	15887	9028	10638	11780	14212	12097	10646
Glycerol 3-phosphate	C3H9O6P	C00093	HMDB0000126	74900112	59890298	92610464	94590572	86777191	61553111	86280970	69554786	75271756	74982681	75315372	66905913	63246468	68513035	78542686	50700579	69592866	76963992	79394511	84444435
1-Methyladenosine	C11H15N5O4	C02494	HMDB0003331	34228	28013	25315	31434	22563	24515	29907	25769	23241	25994	30470	24460	24501	21899	26227	24905	60886	44431	44715	42335
Hypoxanthine	C5H4N4O	C00262	HMDB0000157	21359	57790	23610	31233	81090	30897	25892	36470	32851	31447	31534	19847	32551	22262	24193	22871	52136	61518	54957	53830
Azelaic acid	C9H16O4	C08261	HMDB0000784	114726	213992	65549	183465	72062	97882	96424	59116	209899	130529	120314	94307	297299	161879	100819	155618	137235	158583	175289	160425
Sedoheptulose 7-phosphate	C7H15O10P	C00281	HMDB0001068	77698	31532	54137	59918	74648	34298	53133	39788	45644	48999	58971	42570	42779	35239	38892	32599	2762117	3202190	3377594	3467496
Allantoin	C4H6N4O3	C01551	HMDB0000462	31488	29764	26229	33735	19723	28696	23942	26315	28496	23216	21386	23512	28377	28384	19995	23703	44550	46709	44032	33318
Anserine1	C10H16N4O3	C01262	HMDB0000194	28096446	20212453	30284245	32556007	2868587	30334194	29399740	24982029	22235064	24933727	26383442	39516046	41109154	25854470	38340901	30031318	17458607	17940225	16254193	16986486
L-Lysine	C9H11NO2	C00079	HMDB0000159	5001794	8428059	3333923	2584474	12637163	7204621	5231661	5122680	3471202	3855505	2172004	2592471	5732038	4354964	3783931	8380517	4778038	4866959	4134073	4079482
L-Cystine	C5H10N2O3	C00064	HMDB0000641	339534	282287	434741	471804	34396	432991	388660	380155	282756	352440	371178	543364	599783	385006	530386	413025	218719	233194	204882	203012
Butyrylcarnitine-1	C11H21NO4	C02862	HMDB0002013	362942	4424580	206195	474815	801563	3075444	299432	420804	2175254	2384369	844447	992421	2153090	2342162	3310871	3136517	1327331	1323975	1138134	1320886
Uridine 5'-diphosphate	C9H14N2O12P2	C00015	HMDB0000295	35199	59393	80973	73286	109769	42757	44989	24597	121402	31601	59612	122813	56876	162486	84850	44278	124537	235096	298262	320832
NADP	C3H5NO3			429054	575331	377400	478355	299825	646154	235915	216544	491208	293144	531001	745945	753078	480708	659494	255933	972149	1545674	1564507	1586524
DL-O-Phosphoserine	C4H6N2O2	C00429	HMDB0000076	1753	1423	N/F	1211	N/F	2433	1108	1707	2220	6691	1361	1996	1534	1729	2145	3130	8689	10303	9271	9648
L-Glutamine	C6H13NO2	C00407	HMDB0000172	5455871	9335774	3868497	3076972	15482214	8489543	5867456	5777139	4348626	4515534	2430898	3098758	6762368	5053598	4444760	9947029	5840889	5700188	4671407	4813041
Diaminopimelic acid	C9H13N3O4	C00881	HMDB0000014	1485	N/F	2588	2101	3530	3182	1915	2728	2694	1493	N/F	N/F	1106	2884	N/F	1463	5860	2884	2719	3367
Glutaric acid	C5H8O4	C00489	HMDB0000661	53169	58025	26094	31307	35530	59922	31698	37673	32455	23779	40300	18338	62445	29897	27932	30168	108067	98414	106843	103130
Xanthosine	C10H12N4O6	C01762	HMDB0000299	30841	50131	25131	27158	23323	44531	33074	28008	52066	32090	44736	107560	31261	27232	33016	34097	1744773	1703904	1698850	1718774
Fumaric acid	C4H4O4	C00122	HMDB0000134	370961	285980	675056	482674	412838	253106	358132	289477	331991	351980	436630	269218	341031	330956	279946	262304	396564	416979	395328	438589
NADH	C5H9N3O4	C03139	HMDB0003157	336537	1008963	233318	170682	1407949	428141	286637	400406	3030156	482730	476051	599671	271172	5036270	240141	518490	1649531	1813311	1677354	1650927
Nicotinic acid-1	C6H5NO2	C00253	HMDB0001488	N/F	N/F	N/F	2660	N/F	N/F	3315	N/F	7363	N/F	8407	N/F	17954	N/F	N/F	3568	10543	15736	27084	33722
4-Acetamidobutanoic acid	C6H11NO3	C02946	HMDB0003681	6941	9231	8386	7893	5698	9906	6538	7572	9954	6945	8042	9719	8922	8005	7479	9033	9059	9218	10820	11313
2-Hydroxy-3-(4-hydroxyphenyl)propanoate	C9H10O4	C03672	HMDB0000755	126000	134079	100511	151924	52584	124711	115012	76329	107959	60478	100265	169415	63663	97519	80361	29862	258337	224484	218651	215263
Salicylic acid	C7H6O3	C00805	HMDB0001895	204860	413555	158854	324932	200442	362933	204905	210825	338380	266004	204757	214395	232410	364978	417115	503639	169983	208927	228069	220265
Inosine triphosphate	C10H15N4O14P3	C00081	HMDB0000189	739888	1293659	948634	1236071	426380	1013750	446770	508233	746205	437621	1266346	1692496	2214471	964529	1079958	443967	253259	1001820	1571425	1682924
Glucosamine/mannosamine/galactosamine	C6H13NO5	C00329	HMDB0001514	2579303	2241282	2575984	2618697	2503202	2208459	4116996	2867562	1747925	2910609	2753870	2747492	2315607	2155281	1734813	2908574	3441363	3145031	2868246	2728660
Oxidized glutathione	C20H32N6O12S2	C00127	HMDB0003337	14642970	14112695	9745705	8783555	13771533	14048448	8745094	7055346	9101777	10988064	4690070	12587930	10165779	11080823	11607338	8557908	17550934	28553124	26487101	28118038
L-Cystathionine	C5H9NO4	C00025	HMDB0000148	7348	6403	3406	2479	3331	5184	2000	5195	3264	3324	4170	9839	6565	3745	5997	7829	55874	52440	39143	42620
Oxalacetic acid	C4H4O5	C00036	HMDB0000223	321293	315807	155642	181060	220890	347061	209032	226297	204022	170273	251903	123970	367230	185092	202162	181591	832660	749279	785846	775565
Diethanolamine	C10H13N5O4	C00330	HMDB0000085	30200	18884	14827	30972	32465	27157	23484	25215	20443	59334	24597	15709	24086	28981	40719	32352	31228	25750	41761	25613
Oxalic acid	C2H2O4	C00209	HMDB0002329	186011	171046	177729	189034	168909	179410	184943	201385	248383	195978	204062	168208	175755	212649	170990	165430	228765	208411	267713	328775
Methionine sulfoximine	C5H12N2O3S	C03510	HMDB0029430	32636	26760	30824	28127	28386	23701	47488	31318	21279	32064	32410	31110	27894	25803	20986	34654	39589	37733	31335	32121
L-Lactic acid	C6H14N2O2	C00047	HMDB0000182	19364818	14349395	22542433	22861026	20687582	14999130	25725402	17419584	15995115	19330135	25810978	17501880	13513558	17003463	21081905	12795092	15764041	17241993	18113378	16235430
Acetyl-CoA	C16H25N5O15P2	C00498	HMDB0006557	3497	19830	55874	84034	89544	31729	39794	22200	10944	6754	145446	28622	112530	40770	88109	59472	223447	47921	36429	27350
Deoxyuridine	C17H33NO4	NA	HMDB0000651	3941	4612	2890	2604	2586	2732	2731	3108	3293	3304	4044	3737	3038	2731	3352	3782	2646	2509	1836	1726
Adenosine triphosphate	C15H23N5O14P2	C00301	HMDB0001178	23420725	39164095	27630300	35145785	10139213	28397206	12792136	15451714	18209959	10903836	34937109	44879535	58117262	25225792	30449210	14577125	7265917	26746689	41206713	45828195
Uridine diphosphate glucuronic acid	C15H22N2O18P2	C00167	HMDB0000935	100682	160327	60173	90362	91526	110301	30239	49745	109410	32742	110783	181170	169240	88427	98293	48693	469323	464515	487354	462942
Beta-Alanine	C3H7NO2	C00099	HMDB0000056	376764	229336	247237	651609	157393	271701	219943	181116	205725	413883	332206	793988	234738	392594	260976	239530	286650	285078	415641	417912
L-Aspartic acid	C7H14N2O4S	C02291	HMDB0000099	22181	21821	19234	11893	9409	10995	11551	17236	18734	14290	13785	10773	13738	15024	8865	16287	117155	98791	80874	83482
Glucose 6-phosphate	C6H13O9P	C00668	HMDB0001401	20969756	15489574	32705102	26889349	41100923	10697350	36814692	23923062	29762719	31851644	39133372	32036329	28387980	27731554	21237044	22675314	20193493	24313780	19808415	20097339
Cytosine	C4H5N3O	C00380	HMDB0000630	54377	64612	57853	79182	76035	42185	55466	66346	65923	70777	84397	82711	50748	51297	57123	66635	106124	106074	85038	99451
L-Serine	C11H12N2O2	C00078	HMDB0000929	52542	16973	22320	35467	34312	27805	34316	23917	19590	22591	33694	20372	25882	24900	33384	42438	28371	29750	28636	33775
Uridine diphosphate glucose	C15H24N2O17P2	C00029	HMDB0000286	1214004	3256074	1367684	1312479	1515568	2064694	647663	891064	1785380	1164937	2236510	2844383	2366473	1215597	1337639	1215314	10008500	15341055	13899744	13775540
D-ribulose-5-phosphate/Xylulose 5-phosphate/ribose-5-phosphate/Arabinose-5-phosphate-1	C4H9NO2	C01026	HMDB0000092	12736	12860	34955	66249	339835	18158	43152	12959	27561	74736	62601	7967	55080	44232	43201	23672	103919	216205	310576	315194
Ornithine	C5H12N2O2	C00077	HMDB0000214	59688	140675	39709	44420	136229	102910	63394	73646	76545	109212	64324	85671	84427	89944	69197	174213	1469791	1369705	1274908	1327312
D-ribulose-5-phosphate/Xylulose 5-phosphate/ribose-5-phosphate/Arabinose-5-phosphate	C3H7O6P	C00111	HMDB0001473	4912	4150	11971	16476	97605	8667	10188	3301	11205	20243	20082	3943	16100	11483	11019	6928	25884	73059	88114	101941
4-Hydroxyphenylacetate	C8H8O3	C00642	HMDB0000020	4299	2582	N/F	3727	N/F	N/F	3322	2340	6391	4098	2153	4975	N/F	3392	3028	2075	4961	4666	6459	5939
GDP-glucose	C6H14O6	C01697	HMDB0000107	40113	47546	25468	34155	46135	28129	12353	19441	44892	23079	33519	44447	42510	29873	40534	18649	33013	46643	41392	45459
Inosine	C10H12N4O5	C00294	HMDB0000195	2135023	3035425	3081472	4946467	10962249	2104080	6027844	2232036	2873817	3889723	8250191	1760880	4050519	3339653	1996740	2930298	34133085	33811534	29027423	28020248
Uridine triphosphate	C9H15N2O15P3	C00075	HMDB0000285	963522	1059103	665350	791593	694637	927728	349721	412275	747778	420051	910313	1383870	1171236	669393	831015	355453	314119	423550	552432	579380
L-Valine	C7H15NO3	C15025	HMDB0000062	235901	167449	206179	201036	136687	134388	213030	198743	214129	205908	175923	225117	213381	211918	157643	155509	344402	312610	303347	263607
Phenylacetic acid	C8H8O2	C07086	HMDB0000209	11468	22361	16780	13945	9375	14338	14607	17306	13791	54231	35056	6184	15360	7520	4707	7168	7161	7540	8830	8714
4-Hydroxybenzoic acid	C7H6O3	C00156	HMDB0000500	60893	163542	18170	159739	22476	82178	54817	43077	168087	76123	41703	30000	27662	157699	53330	152497	32617	38131	41979	42832
5-Thymidylic acid(dTMP)	C10H15N2O8P	C00364	HMDB0001227	2313	2733	2645	4885	2038	2632	4018	3326	2960	2361	3607	4637	3351	2235	4190	2795	19146	13921	13870	16145
Inosinic acid(IMP)	C10H13N4O8P	C00130	HMDB0000175	415056	299597	6581051	3895549	14753609	390425	9028205	492563	595155	1707904	18437872	634103	1540398	1263069	1090196	807352	6431036	6592926	6929214	7194953
Coenzyme A	C21H36N7O16P3S	C00010	HMDB0001423	116067	150770	70710	94470	76651	126599	95319	118596	91248	64401	134670	156442	86136	116783	86558	165234	388601	306802	127385	85988
Glyceric acid	C3H6O4	C00258	HMDB0000139	42769	45591	37100	40595	24470	43862	48370	35225	69754	48912	23530	27082	24433	49045	50669	44453	29598	47945	63909	83435
Adenosine monophosphate/2'-Deoxyguanosine 5'-monophosphate	C7H16NO2	C01996	HMDB0000895	689187	710565	373093	416007	1802885	936417	270942	173140	1676626	915818	103702	522420	225310	1064990	1247115	365139	2483362	686717	662898	579512
Biliverdin	C33H34N4O6	C00500	HMDB0001008	N/F	6232	2283	5573	N/F	3907	1856	5559	2601	N/F	8424	3555	N/F	2613	2184	3540	27806	21799	15305	12421
Tropate	C9H10O3	C01456		2561	N/F	1317	3886	N/F	3154	2522	N/F	2110	1586	2485	7616	N/F	1632	N/F	N/F	1445	3311	2984	3177
ADP	C10H14N5O7P	C00020	HMDB0000045	11381257	14496759	8811287	10681171	13794460	13977720	6437549	5080644	15058976	10287044	5528385	13123892	8989990	12674540	15946071	7660762	14532720	14040187	13535542	12760403
5-Aminolevulinic acid	C5H9NO3	C00430	HMDB0001149	3682154	3839221	4239854	4153981	3853790	3651401	3856676	3580994	3682497	4459646	3863014	3871414	3398071	3444796	3945828	3827566	3326484	3290399	3006935	2829551
Creatine	C4H9N3O2	C00300	HMDB0000064	144491156	150928789	157363820	164358081	154431243	153744356	159866018	157283318	148671349	182457290	163591831	167011115	140435184	141679495	155534606	156474306	136730790	132298434	110278345	114615424
Betaine	C5H11NO2	C00719	HMDB0000043	40434750	36903798	36694381	39063725	55921217	40148730	35577040	49430202	52136559	40388681	44690584	39976736	31885910	44227362	47530287	41264166	62156662	55928978	44408078	45669393
IDP	C10H14N4O11P2	C00104	HMDB0003335	1470673	1909957	1113531	1345604	1778917	1786853	785644	639642	1892616	1318137	701472	1640282	1169403	1635394	2053375	982610	1879199	1832647	1770109	1625154
Hexanoylcarnitine-C6	C13H25NO4	NA	HMDB0000705	67688	561659	74162	53938	69029	392348	71054	86240	171789	195925	59117	116838	170625	215059	349820	277187	76306	72535	84508	71646
N-Acetylneuraminic acid	C11H19NO9	C00270	HMDB0000230	39584	26655	26093	14610	17196	37194	13294	14827	22280	27283	21398	33224	22600	24822	23551	23409	70617	107260	102840	109292
Cyclic AMP	C10H12N5O6P	C00575	HMDB0000058	168965	177068	110777	113807	127929	147651	140088	126906	161929	158676	131723	121851	122516	138958	116825	141219	116365	161236	143162	145284
D-Glucose/D-Mannose	C10H14N5O6P	C00360	HMDB0000905	72761	20027	61094	65934	60809	15158	76210	42525	48411	44110	96479	54941	29118	47392	40730	35102	464038	449981	402279	372591
NADPH	C21H28N7O14P2	C00003	HMDB0000902	25398	98114	10829	15178	57290	43176	16021	28317	72520	33230	21487	49606	30012	19211	12128	36938	238503	161365	85133	56985
Glutathione	C10H17N3O6S	C00051	HMDB0000125	1091575	2899038	2500191	1570139	1014994	1251136	1411247	2655712	3056365	1815481	4800102	2192536	350940	1412894	182487	1430195	9817559	7333936	5307274	4017076
NAD	C8H16N2O3	C12989	HMDB0000446	13121152	12988589	13031566	12896543	14346710	13251561	11688458	11388151	13531983	11692449	13486193	14739916	13232597	11705589	13176383	10499548	11832737	11369753	11642426	11946721
L-carnitine	C6H12N2O4S2	C00491	HMDB0000192	86295500	103558825	118304848	110900454	91822727	57914983	113735513	119247621	127112582	83399225	117981026	141674119	82446675	96176682	77484792	65266831	83236843	80952007	70431206	66858152
Ribulose 1,5-bisphosphate-1	C5H12O11P2	C01151	HMDB0011688	2691	6319	4655	7234	4740	2319	4560	5168	2758	5740	4447	4977	4437	4539	4327	5967	9934	7632	7914	6746
5-Hydroxyindoleacetate	C10H9NO3	C05635	HMDB0000763	3695	2788	2661	N/F	3030	3998	1275	N/F	N/F	N/F	3105	3758	3237	2603	3025	1935	60832	47997	51036	51566
Creatinine	C4H7N3O	C00791	HMDB0000562	5951064	5815054	6637864	7045421	6280241	6331409	7792056	5742316	6346278	8526655	8014240	5882457	4624663	5772462	7194760	5218328	2357687	2798981	3806829	2885580
2,3-Dihydroxybenzoate/Protocatechuic acid	C7H6O4	C00196	HMDB0000397	N/F	5359	N/F	N/F	N/F	N/F	N/F	N/F	9955	N/F	N/F	N/F	N/F	N/F	N/F	N/F	4342	7109	5359	6174
Hypotaurine	C2H7NO2S	C00519	HMDB0000965	N/F	N/F	N/F	N/F	N/F	3173	N/F	N/F	N/F	N/F	N/F	N/F	N/F	N/F	N/F	2604	17246	13624	12579	11103
Mevalonolactone	C6H10O3	NA	HMDB0006024	N/F	N/F	N/F	N/F	N/F	N/F	N/F	N/F	N/F	N/F	N/F	N/F	N/F	N/F	N/F	N/F	13309	12779	12131	7730
N-amidino-l-aspartate	C21H29N7O17P3	C00006	HMDB0000217	12130	11717	N/F	12477	N/F	N/F	N/F	N/F	N/F	N/F	N/F	N/F	N/F	N/F	N/F	N/F	23056	19513	19801	15910
Orotic acid	C5H4N2O4	C00295	HMDB0000226	N/F	N/F	N/F	5884	N/F	N/F	N/F	N/F	N/F	N/F	N/F	N/F	N/F	7270	N/F	N/F	13007	12679	12895	12017
Uracil	C4H4N2O2	C00106	HMDB0000300	N/F	N/F	N/F	N/F	N/F	N/F	N/F	N/F	N/F	N/F	N/F	N/F	N/F	N/F	N/F	N/F	5927	5776	7397	5338

## Sheet: Table S4
Table S4. Volatile compounds identified in concentrate-fed (CF) and pasture-fed (PF) groups using GC–IMS-based volatilomics.
Compounds1	Retention index	Retentiontime(s)	Drift time (ms)	Relative abundance (×105)		p-value
				CF	PF
Aldehydes
decanal	1206.9	1005.04	1.54029	230.73 ± 35.25	200.70 ± 10.95	0.142
nonanal (M)	1105.1	789.883	1.47375	3288.38 ± 851.91	2185.15 ± 359.27	0.044
nonanal (D)	1104.7	789.141	1.94781	2263.88 ± 958.25	661.16 ± 225.94	0.015
(E)-2-nonenal	1159.4	898.208	1.41387	860.88 ± 377.47	286.33 ± 46.28	0.017
(E)-2-octenal (M)	1064.9	711.87	1.33885	927.86 ± 420.06	460.36 ± 135.77	0.067
(E)-2-octenal (D)	1064.2	710.52	1.82536	203.46 ± 140.51	78.72 ± 11.13	0.115
phenylacetaldehyde	1047.6	679.786	1.25058	322.56 ± 94.04	206.66 ± 47.46	0.059
octanal (M)	1009.3	613.628	1.40238	2258.58 ± 401.06	1499.24 ± 233.88	0.011
octanal (D)	1009	613.063	1.82717	2661.66 ± 288.55	600.56 ± 86.86	<0.01
benzaldehyde (M)	957.3	508.901	1.15059	1448.4 ± 137.69	1644.61 ± 146.29	0.087
benzaldehyde (D)	957.7	509.783	1.47339	1078.83 ± 156.45	1496.35 ± 179.36	<0.01
(E)-2-heptenal	958.1	510.634	1.6745	1029.22 ± 501.08	251.85 ± 90.09	0.019
heptanal (M)	903.9	409.921	1.32932	2111.83 ± 106.95	1787.52 ± 106.41	<0.01
heptanal (D)	903.3	408.839	1.70677	4245.98 ± 1258.52	1638.37 ± 567.41	<0.01
(E)-2-hexenal (M)	855	340.704	1.18379	505.62 ± 188.33	318.66 ± 97.15	0.116
(E)-2-hexenal (D)	854.1	339.54	1.52118	303.64 ± 192.59	130.18 ± 59.54	0.124
hexanal (M)	800.4	278.608	1.25462	2460.82 ± 101.23	2148.77 ± 125.29	<0.01
hexanal (D)	799.2	277.444	1.56882	7087.91 ± 959.77	5493.51 ± 703.60	0.028
methional	905.7	412.868	1.08914	180.98 ± 45.04	399.19 ± 76.62	<0.01
pentanal (M)	700.3	191.428	1.18815	997.45 ± 117.85	974.32 ± 108.07	0.78
pentanal (D)	701.7	192.442	1.43162	1663.12 ± 610.96	727.57 ± 223.61	0.021
3-methylbutanal (M)	654.3	166.066	1.17647	858.75 ± 101.41	764.02 ± 80.41	0.181
3-methylbutanal (D)	656.4	167.081	1.41409	735.77 ± 469.22	335.43 ± 107.78	0.135
Alcohols
octanol	1081.1	743.365	1.46811	417.09 ± 156.08	202.41 ± 27.04	0.027
heptanol (M)	976.6	550.389	1.40003	389.13 ± 139.38	177.92 ± 31.19	0.018
heptanol (D)	976.4	549.948	1.76358	112.52 ± 51.27	62.80 ± 5.31	0.09
1-octen-3-ol (M)	982.9	564.703	1.1614	2698.48 ± 457.32	2472.76 ± 415.18	0.486
1-octen-3-ol (D)	983.1	565.043	1.6016	751.24 ± 302.11	525.47 ± 195.60	0.245
1-octen-3-ol (T)	985.6	570.824	1.73478	302.26 ± 148.14	156.59 ± 54.69	0.102
3-octanol	984.8	569.124	1.39832	1160.70 ± 267.81	776.82 ± 189.08	0.047
hexanol (M)	876.9	369.363	1.32798	2099.71 ± 104.65	1202.16 ± 332.6	<0.01
hexanol (D)	876.5	368.822	1.6452	1193.41 ± 239.00	470.35 ± 278.05	<0.01
pentanol (M)	773.3	251.83	1.25075	2182.84 ± 86.89	1953.48 ± 137.10	0.022
pentanol (D)	771.2	249.889	1.5083	2185.69 ± 511.70	1356.86 ± 345.91	0.028
butanol	668.4	173.046	1.17993	628.97 ± 73.45	587.71 ± 44.59	0.365
ethanol (M)	476	98.919	1.04729	1568.82 ± 215.62	1979.87 ± 138.77	0.012
ethanol (D)	481.4	100.472	1.13357	123.55 ± 59.96	259.18 ± 72.28	0.02
(E)-2-pentenal (M)	755.9	235.926	1.10893	291.37 ± 59.70	217.83 ± 68.07	0.143
(E)-2-pentenal (D)	754.7	234.887	1.36492	176.27 ± 125.46	84.06 ± 38.56	0.198
Ketones
2-heptanone (M)	895.7	396.402	1.26373	644.58 ± 103.18	563.02 ± 93.33	0.275
2-heptanone (D)	894	393.698	1.63985	1492.31 ± 634.99	822.37 ± 306.04	0.094
ethyl methyl ketone (M)	600.4	141.998	1.06918	1263.54 ± 146.28	1193.19 ± 103.69	0.455
ethyl methyl ketone (D)	601.4	142.386	1.25204	2754.03 ± 416.74	2302.02 ± 487.93	0.197
acetone	509.5	109.01	1.11811	6266.45 ± 657.90	6656.6 ± 786.46	0.468
2-octanone	995	590.678	1.33625	313.78 ± 50.29	261.69 ± 51.40	0.185
cyclohexanone	896.7	398.109	1.15475	181.51 ± 52.33	225.91 ± 50.29	0.256
acetoin (M)	723.9	209.181	1.05766	944.93 ± 530.04	550.55 ± 74.49	0.249
acetoin (D)	723.2	208.674	1.33423	305.01 ± 49.52	245.50 ± 99.34	0.434
2-pentanone (M)	690.5	184.497	1.12241	156.56 ± 24.95	185.93 ± 32.82	0.192
2-pentanone (D)	691.2	185.016	1.37671	531.09 ± 171.44	370.35 ± 52.76	0.111
Esters
methyl benzoate	1090.7	762.712	1.2078	193.28 ± 16.55	200.09 ± 3.74	0.445
γ-butyrolactone (M)	916.6	431.492	1.08519	893.72 ± 159.19	2202.44 ± 249.33	<0.01
γ-butyrolactone (D)	915.6	429.811	1.30482	160.99 ± 43.82	724.22 ± 168.52	<0.01
ethyl acetate (M)	616.7	148.89	1.1011	34.95 ± 5.60	49.97 ± 1.78	<0.01
ethyl acetate (D)	616.7	148.89	1.34184	37.36 ± 5.95	35.87 ± 2.66	0.734
Furans
2-pentylfuran	991.5	584.767	1.25813	846.33 ± 322.22	639.23 ± 175.18	0.291
Acids
hexanoic acid	988.6	577.921	1.29938	267.33 ± 78.53	341.71 ± 46.54	0.142
1M, monomer; D, dimer; T, trimer.
